# Supplementary material for: A dataset of European banks in performance evaluation under uncertainty
Source: Data Brief. 2018 Nov 14;22:214–7. doi: 10.1016/j.dib.2018.11.048 (PMC6302247; doi:10.1016/j.dib.2018.11.048)
Supplement: Supplementary file 2 — Supplementary material [file mmc2.xlsx]

## Sheet: Sheet1
BANKS	COUNTRY	Employees (I)	Assets (I)	Equity (I)	Personnel Expenses (I)	Deposits Banks (O)	Loans (O)	Net Income Revenue (O)	Operating Income (O)	Net Fees Commission (O)
BNP Paribas	France	189000	1994193	100077	16061	244602	680792	23133	19805	7615
Crédit Agricole-Crédit Agricole Group	France	138204	1698859	97421	11319	147321	735784	21293	11025	8916
Deutsche Bank AG	Germany	101104	1629130	67624	13293	44710	428521	15881	17413	12765
Crédit Agricole S.A.	France	71495	1529294	59435	6508	193640	326469	12811	6207	2919
Barclays Bank Plc	United Kingdom	129400	1.52698e+06	89950.3	13570.4	168903	543929	18149.7	17641.5	10785.5
Banco Santander SA	Spain	193863	1340260	98753	11107	185459	758505	33267	12628	10033
Société Générale SA	France	146492	1334391	62675	9476	263121	386121	10028	15494	6678
Lloyds Bank Plc	United Kingdom	85703	1.11439e+06	64518	6230.67	75422	620172	14648.1	8301.66	2466.11
Royal Bank of Scotland Plc (The)	United Kingdom	87000	1.1066e+06	57097.9	7722.6	94292.5	417256	11455.8	5553.51	3933.51
HSBC Bank plc	United Kingdom	67290	991813	51945	5900.95	56315.8	352212	9303.09	8234.89	3900.81
UniCredit SpA	Italy	125510	860433	53485.5	8669.4	163051	445294	12764.7	9883.4	7818.5
ING Bank NV	Netherlands	52720	838528	41495	4962	33808	536125	12807	3840	2320
Banco Bilbao Vizcaya Argentaria SA	Spain	137968	750078	55439	6273	131897	407930	16437	6924	4611
BPCE SA	France	108356	724110	27464	4432	187937	192603	3024	6899	3915
Intesa Sanpaolo	Italy	90807	676496	48593	5394	79743	350010	10259	7297	7049
Cooperatieve Rabobank U.A.	Netherlands	51859	670373	41280	4786	19526	438467	9139	3875	1892
Standard Chartered Bank	United Kingdom	83868	587666	43421.5	6543.58	43721.9	236271	8824.29	4616.52	3276.38
Credit Agricole Corporate and Investment Bank SA - CIB	France	9899	549275	17515	1865	108847	128377	2138	2881	920
Commerzbank AG	Germany	51305	532641	30407	4053	91633	203895	5779	3981	3424
Natixis SA	France	20617	500257	20501	3610	187810	79591	2504	6385	3417
Bank of Scotland Plc	United Kingdom	36351	465063	20599.5	2075.07	126126	369274	9085.09	846.107	633.558
Banque Fédérative du Crédit Mutuel	France	42825	458515	25653	2920	49290	190503	3922	5356	2250
Danske Bank A/S	Denmark	19049	441251	21551.5	1867.71	42152.2	218855	4466.67	1842.92	1431
National Westminster Bank Plc - NatWest	United Kingdom	29800	412058	20664.9	1975.61	58908.6	226367	6737.52	2278.08	2201.78
DZ Bank AG-Deutsche Zentral-Genossenschaftsbank	Germany	30029	408341	19729	1610	97227	124829	2988	2943	1514
ABN AMRO Group N.V.	Netherlands	22048	390317	17584	2582	26002	259319	6076	2379	1829
Santander UK Plc	United Kingdom	20405	383413	21335.2	1519.18	21712.7	269834	4870.9	1453.78	974.181
Fundacion Bancaria Caixa D Estalvis I Pensions De Barcelona	Spain	34116	356518	29857.8	3282.6	37391.3	200841	4265.2	4495.9	2012.1
Caixabank, S.A.	Spain	32242	344256	25204.6	3210.5	35361.3	198173	4555.4	3326.1	2013.4
Nordea Bank Finland Plc	Finland	6595	301590	12296	547	87625	66569	1053	1428	104
UniCredit Bank AG	Germany	16310	298745	20766	1821	63079	113175	2797	2051	1035
Svenska Handelsbanken	Sweden	11825	274458	13958.1	1369.06	25730.5	202266	3049.24	1340.12	1014.2
BNP Paribas Fortis SA/ NV	Belgium	14212	273683	24047	2440	30475	174151	5448	1993	1611
Skandinaviska Enskilda Banken AB	Sweden	16599	271610	15539.3	1570.92	13675.4	140903	2088.14	2814.19	1836.55
Sparkassen-Finanzgruppe Hessen-Thuringen	Germany	26679	260313	20085	1811	37399	152441	3269	1909	943
Crédit Industriel et Commercial SA - CIC	France	19806	253976	13133	1698	76319	149699	2124	2658	1904
Swedbank AB	Sweden	13893	233838	13422.1	1022.36	16842.7	150094	2598.94	1490.72	1218.67
La Banque Postale	France	20463	218708	9144.4	469.2	19190	70502.4	3151.7	2593.5	2292.5
KBC Bank NV	Belgium	27033	217626	13490	1594	27519	126379	3694	2456	1945
Banco de Sabadell SA	Spain	26090	208628	12767.7	1457.3	28241.4	146087	3205.7	2272.6	1003.3
Bankia, SA	Spain	13571	206970	12696	970.5	47939.3	109474	2745.7	1060.5	937.7
UniCredit Bank Austria AG-Bank Austria	Austria	35534	193638	15394	1196	23770	116155	3395	2559	1439
Belfius Banque SA/NV-Belfius Bank SA/NV	Belgium	6703	176962	8659.7	573.7	11607.7	85398.5	2085.3	85.2	497
Banca Monte dei Paschi di Siena SpA-Gruppo Monte dei Paschi di Siena	Italy	25731	169012	9622.7	1670.2	28068.1	106680	2905.5	3062.6	1809.9
HSBC France SA	France	9217	168458	5938	925	17754	38524	1476	860	665
Banco Popular Espanol SA	Spain	15079	158650	12514.6	935.8	39549.5	93133.7	2264.3	1166.4	595.3
ING Belgium SA/NV-ING	Belgium	10434	151989	9792.1	1094.3	10742.9	92525.4	2644.9	861.1	559.9
Deutsche Postbank AG	Germany	14758	150597	7158	1191	15444	97474	2403	1093	786
Deutsche Bank Privat-und Geschaftskunden AG	Germany	12368	136927	2746.3	925.5	26741.2	68119.1	1940.5	1130.6	975.2
Le Crédit Lyonnais (LCL) SA	France	19296	136790	5402	1455	17151	96199	1997	1520	1516
Bank of Ireland -Governor and Company of the Bank of Ireland	Ireland	11145	130960	9113	894	936	84689	2455	884	319
OP Financial Group	Finland	12130	125145	9324	781	1673	75192	1046	1847	704
Banco Popolare - Società Cooperativa-Banco Popolare	Italy	16972	120510	8546.8	1423.4	24078	71902.8	1843.7	2019.2	1425.4
Unione di Banche Italiane Scpa-UBI Banca	Italy	17718	117201	10517.8	1391.7	16626.8	83815.7	1724.5	1626.3	1300.1
Raiffeisen Bank International AG	Austria	54092	114427	8501	1389.4	16369.2	63986.2	3326.7	1526.8	1519.2
National Bank of Greece SA	Greece	19886	111232	9824	802	25212	45375	1905	70	93
Credit Mutuel Arkea SA	France	8479	110112	5776.3	725.6	6455.6	44368.2	626.2	1153.6	416.2
Nordea Bank Danmark Group-Nordea Bank Danmark A/S	Denmark	6136	107220	5768.77	796.639	4222.52	80718.1	1353.95	873.958	777.611
Allied Irish Banks plc	Ireland	10663	103122	12148	763	14768	63105	1953	700	375
Caixa Geral de Depositos	Portugal	16058	100902	6183.7	820	5550.1	65598.3	1187.9	901.1	511.5
Piraeus Bank SA	Greece	20719	87528.2	10020.5	771.9	34490.6	50591.2	1885.4	456.8	305.7
Banca Nazionale del Lavoro SpA	Italy	13371	77494.5	5649	1037.8	22222.7	60523.2	1750.3	1065.2	1018.4
Banco Comercial Português, SA-Millennium bcp	Portugal	17171	74884.9	5680.6	616.1	8681	51970.2	1313.5	1217.4	692.9
Eurobank Ergasias SA	Greece	17521	73553	7132	529	122	39893	1465	297	192
Jyske Bank A/S (Group)	Denmark	4021	72816.3	4025.41	408.705	5720.26	53088.2	1042.8	329.51	245.491
Alpha Bank AE	Greece	14779	69296.2	9054.3	597.4	24909.4	46186.1	1935	311.5	314.7
Powszechna Kasa Oszczednosci Bank Polski SA - PKO BP SA	Poland	9059.5	62604.6	7097.94	648.819	4484.65	43617.7	1650.91	856.071	668.543
SNS Bank N.V.	Netherlands	3340	62690	3302	371	1000	49217	994	131	48
Banca popolare dell'Emilia Romagna	Italy	11447	61261.2	5651.8	825.1	7385.6	43702.6	1362.3	1077.8	726.7
OP Corporate Bank plc	Finland	2295	59655	3741	155	5209	17183	246	866	45
Crédit du Nord SA	France	8935	59251	2943	711.7	7518.8	37588	1139	881.6	815.9
Ibercaja Banco SAU	Spain	6274	58921.7	2800.7	404	9298.5	32247.8	641.8	399	333.1
Bankinter SA	Spain	4405	58659.8	3798.2	393.5	5028.1	44104.5	876.1	692.7	309.9
Kutxabank SA	Spain	6725	58375.7	5337.6	482.4	4198.7	42821.2	698.5	484.6	356.3
Caisse d'épargne et de prévoyance Ile-de-France SA	France	7018	58199.4	4348.4	430.1	10645	35577	737.4	351.1	388
Novo Banco	Portugal	7311	57529.4	5947.6	397.6	11834.8	31583.8	462.2	361.4	338
BRED Banque Populaire SC	France	5963.5	54688.9	3245	371.6	8854.4	15965.7	631.9	452.1	289.8
Clydesdale Bank Plc	United Kingdom	4616	52729.7	4711.49	269.773	614.483	39975.5	1075.01	292.935	196.199
Cassa di Risparmio di Parma e Piacenza SpA	Italy	8197	51373.2	5138.1	585.6	4290.6	36462.5	1017.5	713.3	672.1
Banca Popolare di Milano SCaRL	Italy	7743	50203.3	4647.4	612.4	9000.7	33953.9	870.5	862.3	606
Abanca Corporacion Bancaria SA	Spain	4652	47266.5	4110.7	306.1	7147.9	26266.2	433.8	508.8	143.4
Ulster Bank Limited	United Kingdom	5244	46311.1	8323.46	414.197	6519.52	28125.9	677.158	258.873	178.486
Catalunya Banc SA	Spain	4448	46014.7	2850.9	296.7	8744.3	20224.2	312	187.4	182.5
Banco de Caja Espana de Inversiones Salamanca y Soria SA	Spain	4608	35527.1	654.4	253.6	9827.7	16734.3	388.3	427.4	140.3
Banca Mediolanum SpA	Italy	2651	44710.2	2070.1	187.5	8803.9	7430.6	322.2	819.3	878.2
BPIFrance Financement SA	France	1803	44603.7	6530.9	192.7	11371.3	33983.4	580.4	34.1	6.6
Virgin Money Plc	United Kingdom	2861	43291.4	1809.8	253.015	1749.17	37172.7	622.931	22.8898	29.7023
BGL BNP Paribas	Luxembourg	2334	43214.8	7597.6	417	10740.8	25626.9	1127.6	256.2	142.7
Banque et Caisse d'Epargne de l'Etat Luxembourg	Luxembourg	1807	42811.5	4151.9	197.5	4466.5	19224.8	421.3	239.7	130.5
Hamburger Sparkasse AG (HASPA)	Germany	5000	42638.5	3218	359.9	4618.7	30192.2	742.1	337.5	277.9
TSB Bank Plc	United Kingdom	8620	42676.5	2400.71	492.54	208.597	35972.8	1042.71	173.309	159.411
Liberbank SA	Spain	5210	42136	2632.2	258.2	4679.1	22809.7	500.2	413.8	182.8
Santander Consumer Bank AG	Germany	3805	42124.2	3068.3	301.9	4991.3	30027.9	1177.4	360.3	219.2
Crédit Mutuel Nord Europe SA	France	4426	41143.7	2718.5	452	2354.6	15837.7	521.2	662	148.5
Banco Mare Nostrum SA-BMN	Spain	4324	40794.2	2234.4	261.7	8138.8	22122.7	484.8	519.7	197.3
Cajamar Caja Rural, S.C.C.	Spain	7068	40461.4	2797.8	357.1	4840.5	30124.6	568.2	377.7	263
Banca Popolare di Vicenza Societa cooperativa per azioni	Italy	5273	39783.4	2552.1	410.4	9973.5	25068.3	584.7	669	322.4
Bank Polska Kasa Opieki SA-Bank Pekao SA	Poland	18327	39584.8	5493.61	447.595	2445.7	27566.7	980.37	690.19	470.344
HSBC Bank Middle East Limited	United Kingdom	5063	38095.7	4359.6	557.178	2634.52	21690.1	956.554	703.867	493.892
State Street Bank GmbH	Germany	4102	37612	2211.9	176.9	849.2	691.8	82.7	392	241.3
Caisse Régionale de crédit agricole mutuel Paris et d'Ile-de-France SC	France	3348	37553.2	4881.6	288.5	18450.7	28994.5	546.7	427	392.3
Credito Emiliano SpA-CREDEM	Italy	6019	37455.3	2479.7	472.3	6190.7	22649.4	509.3	599.4	448.6
Raiffeisenlandesbank Oberösterreich AG	Austria	5420	37298.6	3739.4	376.4	11214.2	18731.3	417.1	696.1	127.8
RCI Banque SA	France	2913	37073	3495	232	2934	32137	1018	348	9
Deutsche Apotheker- und Aerztebank eG	Germany	2139	36444.4	2195.6	267	7213.8	27892.9	675.1	179.2	133
Banca Popolare di Sondrio Societa Cooperativa per Azioni	Italy	3195	35537.6	2649.4	235.8	3029.2	23290.4	547.1	529.1	303.5
Bank für Arbeit und Wirtschaft und Österreichische Postsparkasse AG	Austria	3069	35515	2760	250.1	4207	24713	722.3	166.1	185.9
Ceska Sporitelna a.s.	Czech Republic	10501	35509.9	4439.29	325.797	3325.39	19706.3	959.701	510.158	379.455
Bank of New York Mellon SA/NV	Belgium	1511	35416.9	2692.8	131.8	9863.7	305.6	78.1	483.6	430.5
Ceskoslovenska Obchodni Banka A.S.- CSOB	Czech Republic	7453	35389.3	3357.1	259.298	880.213	18153.3	825.63	403.619	236.502
Caisse d'épargne et de prévoyance Rhône Alpes	France	3086	35136.8	2602.7	225.4	6504.8	19879.1	482.6	216.2	239.1
Unicaja Banco SA	Spain	4186	35118.1	2901.3	252.7	4438.1	18998.2	559.1	291.3	113.8
OTP Bank Plc	Hungary	38203	33922.6	3904.23	594.36	1687.8	16963.3	1752.56	919.248	676.853
Veneto Banca scpa	Italy	6263	33349.3	2153.4	341.3	6913	22012.2	556.7	513.5	250.2
Komercni Banka	Czech Republic	8575	32992.5	3931.06	251.378	2080.86	19709.8	756.985	363.69	257.41
Bank Zachodni WBK S.A.	Poland	4974.5	32765.5	4823.78	362.11	1483.34	22259.9	1035.3	613.03	454.537
Bofaml Investments	United Kingdom	1374	34211.5	1977.9	254.6	1401.8	17102	209	589.5	164.5
Lyonnaise de Banque SA	France	3651	31227	937.3	256.7	8126.2	24865.6	390.7	338.2	339.4
Ulster Bank Ireland Limited	Ireland	2685	31019	7836	269	1152	22904	473	229	117
AXA Bank Europe SA/NV	Belgium	2710.5	30909.7	1173.7	107.2	4093.1	17537.7	236.1	133.7	7.9
Caisse d'épargne et de prévoyance Provence Alpes Corse SA	France	2736	30441.4	2209.2	201.9	7482.9	17175.3	416.8	207	212.3
Danske Bank Plc	Finland	1730	30312.9	2515.4	137.3	1956.6	19818.8	304.4	270.3	234.5
Banca Carige SpA	Italy	5034	30298.9	2489.1	354.2	3352.7	20395.2	383.8	342.6	263.8
Permanent TSB Plc	Ireland	2281	29324	2399	132	7649	23030	344	33.7	39
mBank SA	Poland	6540	28969.5	2878.82	200.474	3075.35	18153	593.096	302.563	210.418
Citibank International Limited	United Kingdom	5149	28963.8	3592.89	284.761	6651.68	5316.44	121.262	606.308	400.572
ABH Financial Limited	Cyprus	4076.5	28906	3990.08	534.583	1923.39	17985.7	1175.71	931.386	537.338
Caisse d'Epargne et de Prévoyance Bretagne-Pays de Loire	France	3004	28404.9	2213.9	199.4	5341.6	15662.5	389.7	188.2	227.2
KfW Ipex-Bank Gmbh	Germany	648	28369.7	3831	98.1	22761.5	24350	333.7	248.4	188.1
Banco di Napoli SpA	Italy	5868	27916.7	1687.2	388	449.9	18004.8	697.5	471.1	506.2
Volksbanken Verbund (Combined)	Austria	4994	27814.5	1818.1	387.2	438.5	22179.8	539.8	303	232.6
Raiffeisenlandesbank Niederösterreich-Wien AG	Austria	1262	27742.6	1750.5	104.9	9453.3	11648.4	188.1	95.1	66.2
Banca Piccolo Credito Valtellinese-Credito Valtellinese Soc Coop	Italy	4123	26901.7	2187.7	295	4194.1	18263.5	544.9	616.3	280.5
Sparkasse KölnBonn	Germany	4351	26511	1675	263.8	2443.5	19054.4	432.5	298.7	155.4
Caisse régionale de credit agricole mutuel Centre-Est SC-Credit Agricole Centre-Est	France	2881	25889.8	4375.4	215.3	12260.3	18395.9	450.5	330.7	286.1
ING Bank Slaski S.A. - Capital Group	Poland	8189	25538.4	2504.87	227.96	967.143	16107.6	599.146	286.92	238.561
Caisse d'épargne et de prévoyance Aquitaine Poitou-Charentes	France	2762	25632.7	2065.5	200.8	4170.1	16310.1	325.4	213.1	211
Caisse Régionale de crédit agricole mutuel Nord de France SC	France	3055	25624.7	3421.9	205.9	13405	19137.5	325.7	302.6	234
Citibank Europe Plc	Ireland	3941	24456.9	7485.63	213.925	6392.95	7589.23	222.192	985.487	841.738
Deutsche Bank SpA	Italy	3927	24186.2	1663.4	330.3	5811.2	19070.7	543.9	487.1	466.9
Bank of Cyprus Public Company Limited-Bank of Cyprus Group	Cyprus	4605	23270.5	3077.3	233.6	610.3	17191.6	843.3	535.8	153.5
Caisse Régionale de Crédit Agricole Mutuel du Languedoc SC	France	2807	23222.8	2967.8	183.1	12712.3	16647.3	358	232.2	236.2
NIBC Bank NV	Netherlands	644	23042	1886	97	829	16582	287	70	36
SEB AG	Germany	811	22398.7	2065.7	89.7	8387	12181.2	69.2	196.8	119.8
Banca Popolare di Bergamo SpA	Italy	3588	21861.1	2323.7	290.7	2323.1	18736.1	426.2	361.9	357.1
Caja Laboral Popular Coop de credito	Spain	2546	21585	1638.1	142.5	1769.8	13678.1	317.4	146.5	96.6
Caisse Régionale de Crédit Agricole Mutuel Brie Picardie SC-Crédit Agricole Brie Picardie	France	2480	21486.4	3046.4	183.5	11662	16444	380.2	229.4	232.7
Banque Internationale à Luxembourg SA	Luxembourg	2050	21473.9	1217.6	212.8	1989.4	11371.8	285.2	273.8	173.4
Banque populaire Alsace Lorraine Champagne SC	France	2741	21462.1	2564.9	213.1	3560.1	17008.8	305.7	259.3	216.4
Caixa Economica Montepio Geral	Portugal	4404	21145.2	1344.1	204.1	3850.4	14662.3	231.2	234.8	101.8
CIC Ouest SA	France	2528	20893.7	600.8	188.4	4793.8	17622.8	232.9	226.3	230.4
Caisse régionale de credit agricole mutuel du Nord Est SC	France	2016	20671.7	2404.1	147.7	8614.9	14976.1	208.5	183.5	174
Unicredit Bank Czech Republic and Slovakia AS	Czech Republic	2952	20250.1	2178.92	110.276	1755.73	12178.1	335.011	203.826	132.258
Banque Populaire Rives de Paris SC	France	2517	20232.4	1742.5	195.4	2363.7	12126.5	283.3	263.3	232.2
Caisse régionale de crédit agricole mutuel d'Aquitaine SC	France	2517	19795.6	2928.7	185.7	8703.2	15603.4	351.5	206.3	189.5
Caisse régionale de crédit agricole de Centre France SC	France	2394	19427.3	3187.8	161.1	9481.8	14343.1	373.8	225.1	221
Sydbank A/S	Denmark	2044	19127.6	1531.24	207.97	2773.03	9952.97	344.116	254.335	214.67
Caisse d'épargne et de prévoyance de Lorraine Champagne-Ardenne	France	2065	19191.4	1399.8	153.4	3597.6	9847	227.2	174.7	165.1
Caisse d'Epargne et de Prevoyance Normandie	France	1804	19028	1306.5	130.8	4243.6	9572	233.4	146.5	148.7
Caisse Régionale de crédit agricole mutuel Atlantique Vendée SC	France	2191	18711.7	2379.9	151.2	10972	14338.1	291.1	168.7	162.3
Caisse régionale de crédit agricole mutuel Provence Côte d'Azur SC	France	2324	18285.6	2113.5	168	8440.3	13782.1	312.5	172.3	182
Oberbank AG	Austria	2025	18243.3	1925.7	149.1	2995.5	12351.6	381.2	100.5	132.7
Caisse d'Epargne et de Prévoyance de Midi-Pyrénées	France	1931	18005.6	1505.3	137.8	3532.4	10782.8	260.3	118.1	123.4
Frankfurter Sparkasse	Germany	1837	17985.6	903.3	137.8	1272.4	7335.9	288.5	92.8	69.1
AIB Group (UK) plc	United Kingdom	1434	17599.3	2199.06	113.087	3107.84	8818.04	288.848	57.2246	61.3121
Banco Cooperativo Espanol	Spain	217	17442.8	431.1	14.2	15599.5	995.3	63.7	20.6	15.4
Banque Palatine SA	France	1202	17359.3	831.9	120.3	3954.1	8317.6	215.5	110.4	95.6
Caisse d'épargne et de prévoyance de Bourgogne	France	1574	17356	1427.7	117.7	3549.3	10203.1	220.4	115.6	140.9
Caisse régionale de credit agricole mutuel Sud Rhône -Alpes SC	France	1946	17157.3	1997.6	148	9814.5	13014.4	281.9	162.1	148.4
Stadtsparkasse München	Germany	2669	17070.3	1546.1	191.9	437.1	12131	279.3	135.7	93.1
Caisse régionale de credit agricole mutuel d'Alpes-Provence SC	France	2021	17006.8	2040.3	155.5	8220.7	12078.9	234.4	195.8	179.7
Zagrebacka Banka dd	Croatia	5653	16758.8	2230.43	148.337	1305.45	11042.2	437.287	223.226	159.597
Getin Noble Bank SA	Poland	6336	16594.3	1211.05	92.1457	897.957	11544.6	283.731	82.4363	76.6434
Caisse d'Epargne et de Prévoyance Loire-Centre	France	1800	16366.6	1145.8	129	2414.9	8477.4	196	135.2	135.1
Caisse d'Epargne et de Prevoyance Côte d'Azur	France	1758	16134.1	1036.1	125.2	3414.9	9403.2	208	129.7	127.5
Banca March SA	Spain	1733	16097.6	4097.1	138.7	1340.1	7435.4	184.7	295.1	166.9
Caisse régionale de credit agricole mutuel Pyrénées-Gascogne SC	France	2116	16051	2033.7	137.9	7229.5	12335.5	265.1	174.6	150.8
Royal Bank of Scotland NV (The)-RBS NV	Netherlands	1300	15946	3659	73	2944	2157	277.35	225	8
Crédit Coopératif	France	1515	15931.7	1400.7	177.1	2046.3	11686.4	289.6	116.8	113.9
Deutsche Bank SAE	Spain	2584	15911.5	1133.6	219.9	4680.6	12819.1	311.8	292.8	233.6
Caisse Regionale de Credit Agricole Mutuel de Normandie SC	France	2145	15713	2063.3	150.5	8464.9	11731.3	254.4	158.5	160.2
Bank Millennium	Poland	5911	15534	1511.1	128.263	338.634	10809	320.716	201.764	139.825
Bank BGZ BNP Paribas SA	Poland	8512	15331.6	1470.11	173.597	2384.69	12258.6	334.67	167.171	99.1346
Caisse d'épargne et de prévoyance d'Auvergne et du Limousin	France	1430	15076.9	927.5	98.7	3539.6	7340	160.2	102.5	97.4
Crédit Mutuel Océan	France	1438	14991.7	1312.2	104.8	2349.4	10724.5	164	107.2	108.9
Cassa di Risparmio del Veneto SpA	Italy	3064	14968.2	1297.2	215.3	1661.6	13121.7	352.9	280	285.7
Credito Agricola Financial Group-Caixa Central de Credito Agricola Mutuo	Portugal	4166	14935.8	1204.8	193.3	625.8	7547.1	311.7	185.4	98.3
Banca Popolare di Bari Soc. Coop.P.A	Italy	3194	14809.5	1084.7	266.1	2680.6	9414.8	266.3	198.6	171.2
Banque Populaire Aquitaine Centre Atlantique SA	France	2730	14678.9	1307.8	163.2	3323.6	11864.8	264.6	159.6	157.5
Caisse Régionale de Crédit Agricole Mutuel Nord Midi Pyrénées SC	France	2266	14627.3	2283.4	148.8	7442.5	10872.8	272.5	231.8	170.7
Raiffeisen Bank Polska SA	Poland	6051	14518.4	1498.46	135.604	3069.68	9194.87	253.571	161.003	143.882
Steiermärkische Bank und Sparkassen AG-Bank Styria	Austria	2339	14418	1197.2	149.6	1782.9	9965.5	213.5	99.4	122.3
Sberbank Europe AG	Austria	5079	14346.7	1177.2	142.6	2774.3	8492	260	59.9	75.3
Crédit Mutuel de Maine-Anjou et Basse-Normandie SA	France	1666	14322.7	2198	114.5	1530.3	9370.8	184.6	117.1	109.9
Co-operative Central Bank Limited	Cyprus	2944	14307.4	1305.6	94	81.4	9311.6	326.4	49.2	32.2
CheBanca SpA	Italy	916	13852.6	226.3	60	3731.3	4942.4	141.7	26.9	27.1
Caisse Regionale de crédit agricole mutuel Centre Loire SC	France	1958	14128.4	1965.9	124.6	7646.3	11389.6	230.1	168.8	159.2
Raiffeisen-Landesbank Steiermark AG	Austria	963	14046.3	1239.3	89.4	4437.3	5288.7	140.1	174.2	38.9
Slovenska sporitel'na as-Slovak Savings Bank	Slovakia	4205	13980	1539.5	128.8	285	9365.3	469.8	135.9	121.4
Banca Comerciala Romana SA-Romanian Commercial Bank SA	Romania	7065	13784.3	1298.7	158.422	2486.12	7173.03	441.711	238.484	160.301
Banco di Brescia San Paolo Cab SpA-Banco di Brescia SpA	Italy	2208	13545.3	1387.6	172.1	1467.4	12295.5	261	195.4	192.3
Banque Populaire des Alpes SA	France	1543	13529.9	1039.9	129.3	2751.4	10817.6	195.6	155.3	138.6
Sparkasse Hannover	Germany	2102	13491.6	1137	129.5	914.7	10456.9	283.2	106.1	78.5
Caisse d'épargne et de prévoyance du Languedoc Roussillon	France	1495	13292.7	992.4	104.8	2261.9	6966.7	181	108.2	111.6
Banque populaire Occitane SC	France	2215	13242.1	1582.5	135.7	1647.5	10252.5	219.7	156.4	153.8
Banque Populaire Val de France SC	France	2392.5	13212	1674.5	150.3	1838.1	9896.2	245.4	153.6	162
Banco di Sardegna SpA	Italy	2570	13205.9	1258.5	193.4	2137.9	7945.8	277.2	180.7	153
Banque populaire Bourgogne Franche-Comté SA	France	1839	12954	1532.1	122.5	2499	9397.8	212.1	152.9	145.2
Caisse régionale de crédit agricole mutuel de Normandie-Seine	France	1791	12888.6	1834.6	127.4	6957.2	9832.8	245.9	155.2	149.2
Vseobecna Uverova Banka a.s.	Slovakia	3987	12625.5	1498.1	115.3	774.4	9125.9	412	145.2	117.5
Caisse régionale de crédit agricole mutuel de la Champagne-Bourgogne SC	France	1658	12511	1682.2	116.3	6397.3	9588.1	224.6	151.7	148.3
Banque CIC Sud-Ouest SA	France	1701	12460.7	296.3	129.5	3600.6	10682	162.6	136.5	138.6
Cassa di risparmio di Asti SpA	Italy	1863	12276.9	1006.2	121.5	2375.2	6795.1	175.5	172.5	96.6
Banco di Desio e della Brianza SpA-Banco Desio	Italy	2371	12248.1	922.1	179.8	905.2	9386.3	285.7	204.1	161.1
Ostsächsische Sparkasse Dresden	Germany	1748	12170.3	741.6	95.6	1198.2	5069.7	224.1	102.7	74.6
Allgemeine Sparkasse Oberösterreich Bank AG	Austria	997	12130.8	850.2	102.6	1741.6	7765.1	190.8	97.4	96
Nationale-Nederlanden Bank NV	Netherlands	586	12022.6	532.734	85.631	331.228	10627.2	169.171	86.42	52.134
CECABANK SA	Spain	497	11988.2	972.7	53.6	2832	768.6	52.3	229.3	111.9
Cajasur Banco SA	Spain	2019	11911.8	1040.3	106.8	1853.7	8598.2	204.7	36.8	47
NLB dd-Nova Ljubljanska Banka d.d.	Slovenia	6372	11821.6	1450.4	163.2	58	7088.2	341.5	142.6	138.8
Banca di Credito Cooperativo di Roma	Italy	1207	11769.2	750.1	90.6	1612.4	6394.8	175.4	89.7	63.4
Berliner Volksbank eG	Germany	2193	11677.3	975.9	161.1	367	7516.9	261.6	137.8	104.1
Bank Handlowy w Warszawie S.A.	Poland	3986	11610.7	1606.67	132.695	1909.1	4132.18	230.775	250.475	148.08
Unipol Banca Spa	Italy	2443	11615.5	724.7	167.7	471.1	9328.8	292.3	97.4	94.9
Caisse régionale de crédit agricole mutuel Charente-Maritime Deux-Sevres SC	France	1596	11427.2	1675.1	112.6	6063.9	8951.5	208.9	129.5	128.8
Nassauische Sparkasse	Germany	1754	11280.9	910.1	134.8	1291.6	8822.2	279.1	85.3	67.6
Caisse régionale de crédit agricole mutuel de Franche-Comte SC	France	1262	11259.9	1139.2	95.6	6320.5	9032.3	158.6	122.9	108.3
Tatra Banka a.s.	Slovakia	3637	11215.1	996.4	109.3	357.1	7923	287.1	159	131.7
Caisse régionale de credit agricole mutuel de la Touraine et du Poitou SC	France	1475	11184.5	1664.5	100.1	6040.2	8736.5	182.6	134.9	131.9
Banque Populaire du Sud SA	France	4893.5	11116.6	1179.4	141	1280.9	8355.3	227.5	157.7	161.9
BRD-Groupe Societe Generale SA	Romania	8312	11093	1383.16	144.717	172.679	6046.11	335.124	238.55	165.694
Die Sparkasse Bremen	Germany	1449	11058.7	736.6	130.3	2193	8762.8	233.5	80.3	57.5
Caisse régionale de crédit agricole mutuel du Finistère SC	France	1361	10938.4	1458.9	90.7	5944.7	8476.5	166.6	92	101.4
Stadtsparkasse Düsseldorf	Germany	2080	10921.9	1294.3	145.4	496	7657.6	244.3	117.5	79.9
Caisse d'Epargne et de Prévoyance de Loire-Drôme-Ardèche	France	1293	10918.7	628.8	85.1	1728.9	5278.6	134.7	85.1	83.8
CBC Banque S.A.	Belgium	985	10868.2	557.1	99.8	923	8413.4	233.2	59.6	69.3
Banca Sella SpA	Italy	2989	10765.9	771.2	157.6	381.5	6734	184.5	198.1	173.2
Sparkasse Pforzheim Calw	Germany	2005	10764.4	720.1	103.6	2251.3	7082.4	170	80.8	60.4
Kreissparkasse Muenchen Starnberg Ebersberg	Germany	1618	10722.1	790.8	104.6	1074.8	7339	227.2	54	41.9
Banque Populaire de l'Ouest SA	France	1629	10713	980.2	103.8	1801.1	8632.6	156.5	118.8	107
Banque Populaire Atlantique SC	France	1520	10693	1217.3	108.9	1752.9	8659.6	163.4	126.4	119.8
Caisse régionale de crédit agricole mutuel de l'Ille-et-Vilaine SA	France	1411	10680.8	1432.7	83.3	6492.8	8277.4	169.1	114.7	106.2
Sparkasse Nürnberg	Germany	1890	10627.4	920.5	115.6	912.6	5563.9	210.4	79.2	63.3
Transilvania Bank-Banca Transilvania SA	Romania	7227	10517	1379.49	149.58	335.566	5584.06	432.25	198.652	107.648
Caisse d'Epargne et de Prévoyance de Picardie	France	1115	10451.5	898.5	83.3	1972.8	5422.3	160	96.9	94
Privredna Banka Zagreb d.d-Privredna Banka Zagreb Group	Croatia	4339	10267.5	1731.47	111.417	141.791	6688.01	329.929	20.2933	160.775
Spar Nord Bank	Denmark	1538	10232	1056.87	147.161	501.099	5097.33	245.25	208.788	138.062
Caisse régionale de crédit agricole mutuel Loire Haute-Loire SC	France	1150	10132	1634.8	100.6	5204.4	7524.8	321.7	117.5	101.2
Sparkasse Aachen	Germany	2047	10124	1280.3	114.4	912.1	7342.8	238.7	83.5	61.4
Volksbank Wien-Baden AG	Austria	815	10017.7	396.4	64.4	4071.3	3653.4	70.1	54.9	30.1
